# Supplementary material for: Are the classic false belief tasks cursed? Young children are just as likely as older children to pass a false belief task when they are not required to overcome the curse of knowledge
Source: PLoS One. 2021 Feb 19;16(2):e0244141. doi: 10.1371/journal.pone.0244141 (PMC7894954; doi:10.1371/journal.pone.0244141)
Supplement: S1 File — (TXT) [file pone.0244141.s001.txt]

DOE is date of experiment 
ExperimentLocation: 1 is lab, 2 is daycare, 3 is science world, 4 is beach, 5 is school
Sex: 1 is girls, 2 is boys

Version is the order of whether Outcome Known trial is presented first, or Outcome Unknown trial. See table 1 in manuscript. 
- Version 1: The stories about Sally and Jenny were presented with Outcome Information (we told kids where the object was moved), and the stories about Bill and Rob were not. 
- Version 2: The stories about Bill and Rob were  were presented with Outcome Information, and the stories about Sally and Jenny were not.
- Note: across all versions the story about Sally came first, then Bill, then Jenny, then Rob. We just varied which trials were cursed across trials.

Ethnicity: 1 is white, 2 is Asian, 3 is African, 4 is other or mixed

Below are the variables that were used for the main analyses, particularly the false belief questions and the memory questions. 

SallyRyanQ1 is the false belief question (i.e., Where will Sally look for the ball?). Correct answer is 2 which is purple. 
Q4SallyRyanWhere is the memory question (i.e.,Do you remember where Sally put the ball in the beginning? Where?). Correct answer is 2.

BillJaneQ1 is the fb questions (i.e., Where will Bill look for the chocolate bar?). correct answer is 3 which is red.
Q4BillJaneWhere is the memory question (i.e., Do you remember where Bill put the Chocolate bar in the beginning? Where?). correct answer is 3.

JennyJoeQ1 is the fb question (i.e., Where will Jenny look for the book?). correct answer is 1 which is yellow.
Q4JennyJoeWhere is the memory question (i.e., Do you remember where Jenny put the book in the beginning? Where?). correct answer is 1. 

RobKristyQ1 is the fb question. correct answer is 4.
Q4RobKristyWhere is the mem question. correct answer is 4. 

FBTask_Usable is whether data is keepable based on the child's attentivenes, experimenter error, atypical development, etc. (see Participant section in manuscript) 1 is keepable and 0 is not. 
